# Supplementary material for: Antioxidant and Wound Healing Potential of Vitis vinifera Seeds Supported by Phytochemical Characterization and Docking Studies
Source: Antioxidants (Basel). 2022 Apr 29;11(5):881. doi: 10.3390/antiox11050881 (PMC9137519; doi:10.3390/antiox11050881)
Supplement: Supplementary file 1 [file antioxidants-11-00881-s001.zip]

Archive with 1 entries (1 files):
- antioxidants-1671096-supplementary.pdf
